# Supplementary material for: UNC-43/CaMKII-triggered anterograde signals recruit GABAARs to mediate inhibitory synaptic transmission and plasticity at C. elegans NMJs
Source: Nat Commun. 2023 Mar 15;14:1436. doi: 10.1038/s41467-023-37137-0 (PMC10015018; doi:10.1038/s41467-023-37137-0)
Supplement: Supplementary file 4 — Supplementary Data 1 [file 41467_2023_37137_MOESM4_ESM.xlsx]

## Sheet: Sheet1
	organisms	source	strain name
	C. elegans	CGC	N2(Bristol)
	C. elegans: unc-43(js125) IV.	CGC	NM1378
	C. elegans: unc-43(n498) IV.	CGC	MT1092
	C. elegans: unc-43(k42r) IV.	This study	TXJ0923
	C. elegans: unc-49(e407) III.	CGC	CB407
	C. elegans: nrx-1(nu485) V.	Tong et al., 2015	KP7320
	C. elegans: madd-4B(xj0739) I.	This study	TXJ0739
	C. elegans: frm-3(gk585) X.	CGC	VC1288
	C. elegans: nlg-1(ok259) X.	CGC	VC228
	C. elegans: unc-13(s69) I.	CGC	EG9631
	C. elegans: unc-25(e156) III.	CGC	CB156
	C. elegans: snb-1(md247) V.	CGC	NM467
	C. elegans: slo-1(tm12074) V.	NBRP	tm12074
	C. elegans: unc-31(e928) IV.	CGC	CB928
	C. elegans: unc-43(js125) IV.; nlg-1(ok259) X.	This study	TXJ0497
	C. elegans: unc-43(js125) IV.; frm-3(gk585) X.	This study	TXJ0485
	C. elegans: madd-4B(xj0739) I.; unc-43(js125) IV.; nrx-1(nu485) V.	This study	TXJ1184
	C. elegans: madd-4B(xj0739) I.; nrx-1(nu485) V.	This study	TXJ1191
	C. elegans: unc-43(xj764[LoxP::unc-43p::unc-43::LoxP]) IV.	This study	TXJ0764
	C. elegans: xj1024[tagRFP-T::unc-49] III.	This study	TXJ1024
	C. elegans: xj1455[GFP11*7::unc-43] IV.	This study	TXJ1455
	C. elegans: xj1544[unc-57::GFP11*7] I.	This study	TXJ1544
	C. elegans: kr208[unc-29::tagRFP-T] I.	Pinan-Lucarre B et al., 2014	EN208
	C. elegans: xjSi0002[Pmyo-3::acr-16::RFP]	Qian et al.,2021	TXJ0502
	C. elegans: arIs37[myo-3p::ssGFP + dpy-20(+)] I.	CGC	GS1912
	C. elegans: nuIs514[Pmyo-3::nlg-1::sfGFP; Pmyo-2::mCherry]	This study	KP7472
	C. elegans: nuIs524[Pmyo-3::frm-3::sfGFP; Pmyo-2::gfp]	Tong et al., 2015	KP7553
	C. elegans: xjSi0009[Punc-25::madd-4B::sfGFP]	This study	TXJ0753
	C. elegans: xjSi0010[Punc-25::madd-4B::pHluorin]	This study	TXJ0752
	C. elegans: xjSi0016[Punc-25::pHluorin::nrx-1α::wrmScarlet]	This study	TXJ1493
	C. elegans: xjSi0019[Punc-25::ssGFP]	This study	TXJ1719
	C. elegans: unc-43(js125) IV.; xjSi0019[Punc-25::ssGFP]	This study	TXJ1723
	C. elegans: nuSi251[Punc-47::GFP1-10::SL2::UNC-57::mCherry::SL2::mTagBFP2] IV.; nu586[UNC-2::splitGFP11*7] X.	Qian et al.,2021	KP9639
	C. elegans: unc-43(js125) IV.; nuSi251[Punc-47::GFP1-10::SL2::UNC-57::mCherry::SL2::mTagBFP2] IV.; nu586[UNC-2::splitGFP11*7] X.	This study	TXJ0784
	C. elegans: xj1544[unc-57::GFP11*7] I.; xj1024[tagRFP-T::unc-49] III.; xjEx0119[Punc-25::GFP1-10; Pmyo-2::mCherry]	This study	TXJ1612
	C. elegans: xj1544[unc-57::GFP11*7] I.; xj1024[tagRFP-T::unc-49] III.; unc-43(js125) IV.; xjEx0119[Punc-25::GFP1-10; Pmyo-2::mCherry]	This study	TXJ1748
	C. elegans: xj1544[unc-57::GFP11*7] I.; xj1024[tagRFP-T::unc-49] III.; unc-43(js125) IV.; xjEx0120[Punc-25::GFP1-10; Punc-25::UNC-43D; Pmyo-2::mCherry]	This study	TXJ1749
	C. elegans: xj1544[unc-57::GFP11*7] I.; xj1024[tagRFP-T::unc-49] III.; unc-43(js125) IV.; xjEx0121[Punc-25::GFP1-10; Punc-25::ChIEF; Pmyo-2::mCherry]	This study	TXJ1770
	C. elegans: unc-43(xj764[LoxP::unc-43p::unc-43::LoxP]) IV.; xjEx0073[Pmyo-3::Cre; Plin-44::GFP]	This study	TXJ0856
	C. elegans: unc-43(xj764[LoxP::unc-43p::unc-43::LoxP]) IV.; xjEx0108[Punc-25::Cre; Pmyo-2::mCherry]	This study	TXJ1059
	C. elegans: unc-43(js125) IV.; nuIs514[Pmyo-3::nlg-1::sfGFP; Pmyo-2::mCherry]	This study	TXJ1195
	C. elegans: unc-43(js125) IV.; nuIs514[Pmyo-3::frm-3::sfGFP; Pmyo-2::GFP]	This study	TXJ1434
	C. elegans: xj1024[tagRFP-T::unc-49] III.; unc-43(js125) IV.	This study	TXJ1061
	C. elegans: xj1024[tagRFP-T::unc-49] III.; unc-43(n498) IV.	This study	TXJ1441
	C. elegans: xj1024[tagRFP-T::unc-49] III.; unc-43(k42r) IV.	This study	TXJ1132
	C. elegans: xj1024[tagRFP-T::unc-49] III.; frm-3(gk585) X.	This study	TXJ1066
	C. elegans: xj1024[tagRFP-T::unc-49] III.; nlg-1(ok259) X.	This study	TXJ1069
	C. elegans: xj1024[tagRFP-T::unc-49] III.; nrx-1(nu485) X.	This study	TXJ1133
	C. elegans: madd-4B(xj0739) I.; xj1024[tagRFP-T::unc-49] III.	This study	TXJ1116
	C. elegans: xj1024[tagRFP-T::unc-49] III.; frm-3(gk585) X.; nuIs524[Pmyo-3::frm-3::sfGFP; Pmyo-2::gfp]	This study	TXJ1714
	C. elegans: xj1024[tagRFP-T::unc-49] III.; nlg-1(ok259) X.; nuIs514[Pmyo-3::nlg-1::sfGFP; Pmyo-2::mCherry]	This study	TXJ1715
	C. elegans: madd-4B(xj0739) I.; xj1024[tagRFP-T::unc-49] III.; xjSi0009[Punc-25::madd-4B::sfGFP]	This study	TXJ1773
	C. elegans: unc-13(s69) I.; xj1024[tagRFP-T::unc-49] III.	This study	TXJ1453
	C. elegans: xj1024[tagRFP-T::unc-49] III.; unc-25(e156) III.	This study	TXJ1213
	C. elegans: xj1024[tagRFP-T::unc-49] III.; snb-1(md247) V.	This study	TXJ1438
	C. elegans: xj1024[tagRFP-T::unc-49] III.; slo-1(tm12074) V.	This study	TXJ1716
	C. elegans: xj1024[tagRFP-T::unc-49] III.; unc-31(e928) IV.	This study	TXJ1194
	C. elegans: xj1024[tagRFP-T::unc-49] III.; egl-3(nr2090) V.	This study	TXJ1157
	C. elegans: xj1024[tagRFP-T::unc-49] III.; unc-43(js125) IV.; frm-3(gk585) X.	This study	TXJ1103
	C. elegans: xj1024[tagRFP-T::unc-49] III.; unc-43(js125) IV.; nlg-1(ok259) X.	This study	TXJ1067
	C. elegans: xj1024[tagRFP-T::unc-49] III.; unc-43(js125) IV.; nrx-1(nu485) X.	This study	TXJ1144
	C. elegans: madd-4B(xj0739) I.; xj1024[tagRFP-T::unc-49] III.; unc-43(js125) IV.	This study	TXJ1117
	C. elegans: madd-4B(xj0739) I.; xj1024[tagRFP-T::unc-49] III.; unc-43(js125) IV.; nrx-1(nu485) V.	This study	TXJ1193
	C. elegans: madd-4B(xj0739) I.; xj1024[tagRFP-T::unc-49] III.; nrx-1(nu485) V.	This study	TXJ1192
	C. elegans: xj1024[tagRFP-T::unc-49] III.; unc-43(n498) IV.; frm-3(gk585) X.	This study	TXJ1692
	C. elegans: xj1024[tagRFP-T::unc-49] III.; unc-25(e156) III.; unc-43(n498) IV.	This study	TXJ1235
	C. elegans: xj1024[tagRFP-T::unc-49] III.; unc-43(n498) IV.; snb-1(md247) V.	This study	TXJ1452
	C. elegans: xj1024[tagRFP-T::unc-49] III.; unc-43(n498) IV.; nlg-1(ok259) X.	This study	TXJ1693
	C. elegans: madd-4B(xj0739) I. ; xj1024[tagRFP-T::unc-49] III.; unc-43(n498) IV.; nrx-1(nu485) V.	This study	TXJ1690
	C. elegans: unc-43(js125) IV.; xjEx0063[Punc-17::unc-43D; Pmyo-2::mCherry]	This study	TXJ0637
	C. elegans: unc-43(js125) IV.; xjEx0064[Punc-25::unc-43D; Pmyo-2::mCherry]	This study	TXJ0638
	C. elegans: unc-43(js125) IV.; xjEx0065[Pmyo-3::unc-43D; Pmyo-2::mCherry]	This study	TXJ0657
	C. elegans: xj1024[tagRFP-T::unc-49] III.; unc-43(js125) IV.; xjEx0063[Punc-17::unc-43D; Pmyo-2::mCherry]	This study	TXJ1079
	C. elegans: xj1024[tagRFP-T::unc-49] III.; unc-43(js125) IV.; xjEx0064[Punc-25::unc-43D; Pmyo-2::mCherry]	This study	TXJ1078
	C. elegans: xj1024[tagRFP-T::unc-49] III.; unc-43(js125) IV.; xjEx0065[Pmyo-3::unc-43D; Pmyo-2::mCherry]	This study	TXJ1080
	C. elegans: xj1024[tagRFP-T::unc-49] III.; unc-43(js125) IV.; xjEx0122[Punc-25::unc-43G; Pmyo-2::mCherry]	This study	TXJ1675
	C. elegans: xj1024[tagRFP-T::unc-49] III.; unc-43(js125) IV.; xjEx0123[Punc-17::unc-43D; Punc-25::unc-43D; Pmyo-2::mCherry]	This study	TXJ1722
	C. elegans: xj1024[tagRFP-T::unc-49] III.; unc-43(js125) IV.; xjEx0124[Pmyo-3::unc-43D; Punc-25::unc-43D; Pmyo-2::mCherry]	This study	TXJ1721
	C. elegans: xj1024[tagRFP-T::unc-49] III.; unc-43(js125) IV.; xjEx0125[Punc-43::unc-43D; Pmyo-2::mCherry]	This study	TXJ1676
	C. elegans: xj1024[tagRFP-T::unc-49] III.; unc-43(js125) IV.; xjEx0126[Prab-3::unc-43D; Pmyo-2::mCherry]	This study	TXJ1674
	C. elegans: unc-43(js125) IV.; xjSi0009[Punc-25::madd-4B::sfGFP]	This study	TXJ0786
	C. elegans: unc-43(k42r) IV.; xjSi0009[Punc-25::madd-4B::sfGFP]	This study	TXJ1448
	C. elegans: unc-43(js125) IV.; xjSi0016[Punc-25::pHluorin::nrx-1α::wrmScarlet]	This study	TXJ1494
	C. elegans: unc-43(k42r) IV.; xjSi0016[Punc-25::pHluorin::nrx-1α::wrmScarlet]	This study	TXJ1515
	C. elegans: kr208[unc-29::tagRFP-T] I.; unc-43(js125) IV.	This study	TXJ0961
	C. elegans: unc-43(js125) IV.; xjSi0002[Pmyo-3::acr-16::RFP]	This study	TXJ0817
	C. elegans: xj1024[tagRFP-T::unc-49] III.; xjEx0066[Punc-25::chIEF::sfGFP; Pmyo-2::mCherry]	This study	TXJ1108
	C. elegans: xj1024[tagRFP-T::unc-49] III.; unc-43(js125) IV.; xjEx0066[Punc-25::chIEF::sfGFP; Pmyo-2::mCherry]	This study	TXJ1109
	C. elegans: xj1024[tagRFP-T::unc-49] III.; unc-43(js125) IV.; xjEx0067[Punc-25::unc-43D; Punc-25::chIEF::sfGFP; Pmyo-2::mCherry]	This study	TXJ1110
	C. elegans: xj1024[tagRFP-T::unc-49] III.; unc-43(n498) IV.; xjEx0066[Punc-25::chIEF::sfGFP; Pmyo-2::mCherry]	This study	TXJ1772
	C. elegans: nrx-1(nu485) V.; nuIs514[Pmyo-3::nlg-1::sfGFP; Pmyo-2::mCherry]	This study	TXJ1214
	C. elegans: madd-4B(xj0739) I.; nuIs514[Pmyo-3::nlg-1::sfGFP; Pmyo-2::mCherry]	This study	TXJ1215
	C. elegans: madd-4B(xj0739) I.; nrx-1(nu485) V.; nuIs514[Pmyo-3::nlg-1::sfGFP; Pmyo-2::mCherry]	This study	TXJ1198
	C. elegans: madd-4B(xj0739) I.; unc-43(js125) IV.; nrx-1(nu485) V.; nuIs514[Pmyo-3::nlg-1::sfGFP; Pmyo-2::mCherry]	This study	TXJ1216
	C. elegans: unc-43(js125) IV.; nuIs514[Pmyo-3::nlg-1::sfGFP; Pmyo-2::mCherry]; xjEx0070[Punc-25::unc-43D; Pmyo-2::GFP]	This study	TXJ1248
	C. elegans: madd-4B(xj0739) I.; xj1024[tagRFP-T::unc-49] III.; nrx-1(nu485) V.; xjEx0066[Punc-25::chIEF::sfGFP; Pmyo-2::mCherry]	This study	TXJ1251
	C. elegans: xj1024[tagRFP-T::unc-49] III.; frm-3(gk585) X.; xjEx0066[Punc-25::chIEF::sfGFP; Pmyo-2::mCherry]	This study	TXJ1249
	C. elegans: xj1024[tagRFP-T::unc-49] III.; nlg-1(ok259) X.; xjEx0066[Punc-25::chIEF::sfGFP; Pmyo-2::mCherry]	This study	TXJ1250
	C. elegans: arIs37[myo-3p::ssGFP + dpy-20(+)] I.; unc-43(js125) IV.	This study	TXJ1492
	C. elegans: xj1455[GFP11*7::unc-43] IV.; xjEx0110[Punc-25::chIEF::RFP; Punc-25::GFP1-10; Pmyo-3::mCherry]	This study	TXJ1530
	C. elegans: xjSi0010[Punc-25::madd-4B::pHluorin].; xjEx0083[Punc-25::chIEF::RFP; Pmyo-2::mCherry]	This study	TXJ0980
	C. elegans: xjSi0016[Punc-25::pHluorin::nrx-1α::wrmScarlet]; xjEx0127[ Punc-25::ChIEF; Pmyo-2::mCherry]	This study	TXJ1771
