# Supplementary material for: UNC-43/CaMKII-triggered anterograde signals recruit GABAARs to mediate inhibitory synaptic transmission and plasticity at C. elegans NMJs
Source: Nat Commun. 2023 Mar 15;14:1436. doi: 10.1038/s41467-023-37137-0 (PMC10015018; doi:10.1038/s41467-023-37137-0)
Supplement: Supplementary file 5 — Supplementary Data 2 [file 41467_2023_37137_MOESM5_ESM.xlsx]

## Sheet: Sheet1
	Plasmid	Description	Usage
	pPD49.26 (A. Fire)		overexpression template
	pCFJ910	Erik Jorgensen	minimos template
	pCFJ601	Peft-3::Mos1 transposase	Induces Mos1 transposition by injection
	pGH8	Prab-3::mCherry::unc-54 UTR	co-injection marker
	pCFJ104	Pmyo-3:mCherry:unc-54 UTR	co-injection marker
	pFX_NLS::Cre	NLS::Cre::unc-54 UTR	NLS::Cre expression vector
	pDD162	Peft-3::Cas9 + PU6::Empty sgRNA	Cas9 and sgRNA expression vector
	pCFJ90	Pmyo-2:mCherry:unc-54 UTR	co-injection marker
	pCFJ421	Pmyo-2:GFP:H2B:tbb-2 UTR	co-injection marker
	pXJ385	Punc-25::unc-43D::unc-54 3'UTR	to express UNC-43D in GABAergic motor neurons. UNC-43D(K11E8.1d.1) was amplified from the N2 cDNA library using gene-specific primers. This plasmid was used for creating xjEx0064, xjEx0067 and xjEx0070 allele.
	pXJ386	Punc-17::unc-43D::unc-54 3'UTR	to express UNC-43D in cholinergic motor neurons. UNC-43D(K11E8.1d.1) was amplified from the N2 cDNA library using gene-specific primers. This plasmid was used for creating xjEx0063 allele.
	pXJ387	Pmyo-3::unc-43D::unc-54 3'UTR	to express UNC-43D in body wall muscles. UNC-43D(K11E8.1d.1) was amplified from the N2 cDNA library using gene-specific primers. This plasmid was used for creating xjEx0065 and xjEx0070 allele.
	pXJ505	Punc-25::unc-43G::unc-54 3'UTR	to express UNC-43G in GABAergic motor neurons. UNC-43D(K11E8.1g.1) was amplified from the N2 cDNA library using gene-specific primers. This plasmid was used for creating xjEx0122 allele.
	pXJ506	Punc-43::unc-43D::unc-54 3'UTR	to express UNC-43D in endogenous location. UNC-43D(K11E8.1d.1) was amplified from the N2 cDNA library using gene-specific primers. This plasmid was used for creating xjEx0125 allele.
	pXJ507	Prab-3::unc-43D::unc-54 3'UTR	to express UNC-43D in pan neurons. UNC-43D(K11E8.1d.1) was amplified from the N2 cDNA library using gene-specific primers. This plasmid was used for creating xjEx0126 allele.
	pXJ502	Punc-25::GFP1-10::unc-54 3'UTR	to express GFP1-10 in GABAergic motor neurons. This plasmid was used for creating xjEx0110 allele.
	pXJ427	Punc-25::ChIEF::sfGFP::unc-54 3'UTR	to express ChIEF in GABAergic neurons. This plasmid was used for creating xjEx0066, xjEx0067 and xjEx0068 allele.
	pXJ366	Punc-25::ChIEF::RFP::unc-54 3'UTR	to express ChIEF in GABAergic neurons. This plasmid was used for creating xjEx0083, xjEx0110 allele.
	pXJ366	Punc-25::ChIEF::unc-54 3'UTR	to express ChIEF in GABAergic neurons. This plasmid was used for creating xjEx0121, xjEx0127 allele.
	pXJ395	miniMos[Punc-25::madd-4B::sfGFP::unc-54 3'UTR]	Mos1 vector for insertion of Punc-25::madd-4B::sfGFP. This plasmid was used for creating xjSi0009 allele. Contains a neomycin resistance gene.
	pXJ395	miniMos[Punc-25::madd-4B::pHluorin::unc-54 3'UTR]	Mos1 vector for insertion of Punc-25::madd-4B::pHluorin. This plasmid was used for creating xjSi0010 allele. Contains a neomycin resistance gene.
	pXJ501	miniMos[Punc-25::pHluorin::nrx-1α::wrmScarlet::unc-54 3'UTR]	Mos1 vector for insertion of Punc-25::pHluorin::nrx-1α::wrmScarlet. This plasmid was used for creating xjSi0016 allele. Contains a neomycin resistance gene.
	pXJ504	miniMos[Punc-25:ssGFP::unc-54 3'UTR]	Mos1 vector for insertion of Punc-25::ssGFP. ssGFP was cloned from pJF25 [pmyo-3::ssGFP] (FARES and GREENWALD 2001) which has DNA encoding the first 79 amino acids from SEL-1. This plasmid was used for creating xjSi0019 allele. Contains a neomycin resistance gene.
	pXJ379	Peft-3::Cas9 + PU6::madd-4B sgRNA1	Cas9 and gRNA vector for generating madd-4B(xj0739) mutant.
	pXJ380	Peft-3::Cas9 + PU6::madd-4B sgRNA2	Cas9 and gRNA vector for generating madd-4B(xj0739) mutant.
	pXJ381	Peft-3::Cas9 + PU6::madd-4B sgRNA3	Cas9 and gRNA vector for generating madd-4B(xj0739) mutant.
	pXJ392	Peft-3::Cas9 + PU6::unc-43 sgRNA1	Cas9 and gRNA vector for generating unc-43(k42r) mutant.
	pXJ393	Peft-3::Cas9 + PU6::unc-43 sgRNA2	Cas9 and gRNA vector for generating unc-43(k42r) mutant.
	pXJ343	Peft-3::Cas9 + PU6::unc-43 sgRNA3	Cas9 and gRNA vector for generating xj764[LoxP::unc-43p::unc-43::LoxP] allele. Used for inserting the second LoXP.
	pXJ344	Peft-3::Cas9 + PU6::unc-43 sgRNA4	Cas9 and gRNA vector for generating xj764[LoxP::unc-43p::unc-43::LoxP] allele. Used for inserting the second LoXP.
	pXJ348	Peft-3::Cas9 + PU6::unc-43 sgRNA8	Cas9 and gRNA vector for generating xj764[LoxP::unc-43p::unc-43::LoxP] allele. Used for inserting the first LoXP.
	pXJ349	Peft-3::Cas9 + PU6::unc-43 sgRNA9	Cas9 and gRNA vector for generating xj764[LoxP::unc-43p::unc-43::LoxP] allele. Used for inserting the first LoXP.
	pXJ503	Peft-3::Cas9 + PU6::unc-43 sgRNA10	Cas9 and gRNA vector for generating xj1455[GFP11*7::unc-43] allele.
	pXJ398	Peft-3::Cas9 + PU6::unc-49 sgRNA1	Cas9 and gRNA vector for generating xj1024[tagRFP-T::unc-49] allele.
	pXJ399	Peft-3::Cas9 + PU6::unc-49 sgRNA2	Cas9 and gRNA vector for generating xj1024[tagRFP-T::unc-49] allele.
	pXJ507	Peft-3::Cas9 + PU6::unc-57 sgRNA3	Cas9 and gRNA vector for generating xj1544[unc-57::GFP11*7] allele.
	pXJ336	Punc-25::NLS::Cre::unc-54 3'UTR	to express recombinase Cre in GABAergic neurons. This plasmid was used for creating xjEx0108 allele.
	pXJ337	Pmyo-3::NLS::Cre::unc-54 3'UTR	to express recombinase Cre in muscle. This plasmid was used for creating xjEx0073 allele.
