# Supplementary material for: UNC-43/CaMKII-triggered anterograde signals recruit GABAARs to mediate inhibitory synaptic transmission and plasticity at C. elegans NMJs
Source: Nat Commun. 2023 Mar 15;14:1436. doi: 10.1038/s41467-023-37137-0 (PMC10015018; doi:10.1038/s41467-023-37137-0)
Supplement: Supplementary file 6 — Supplementary Data 3 [file 41467_2023_37137_MOESM6_ESM.xlsx]

## Sheet: Sheet1
	Cloning Primers	F	R
	unc-43D cDNA	5'ATGATGAACGCAAGCACCAAG3'	5'CTAGAATTCAGATACTGTTGTATTTGTTG3'
	madd-4B cDNA	5'ATGCTCCCCCTACTCCTG3'	5'TTAAAACTTCTTTCTCTCGACAAATGTAC3'
	nxr-1α cDNA	5'ATGAGACAAAAGTTTGATGATACTGGAC3'	5'TTATACGTACCACTCTTTAAAATCCTTTTTC3'
	Punc-25	5‘AGAGAAAAGCGCTTCATAAGACG3’	5‘TTTTGGCGGTGAACTGAGCTTTTC3’
	Pmyo-3	5‘CCCGACAAAACATGAGTATTTCTTTC3’	5‘CCCTCTAGATGGATCTAGTGGTC3’
	Punc-17	5‘TTCACATCCCCCGAAATTTCC3’	5‘CTGAAAATTAAATATTTTAGTGTAAAACTTTTGGGG3’
	Genotyping primers	F	R inner	R outer
	nlg-1(ok259)	5'TCCCATGCTGCATTTGTTCAC3'	5'ATCATGTGGTGGGATGGATTCG3'	5'TCGTTCTACGACCATTTGGAAACTTC3'
	frm-3(gk585)	5'AGTCTGTCGGTAGAGGGAAATC3'	5'CTGGTGTATTCCTCTTCCAAGTCG3'	5'ACTTCCAGCATTGCCAAGTCAC3'
	nrx-1(nu485)	5'CAACACCTCCCTGGTGTGACC3'	5'GGCACTACCGATCGGTAGTGG3'	5'CCAAGAAGAGTTGAAAAGGGCGATG3'
	xj1024[tagRFP-T::unc-49]	5'ACCGATTGGCTCATTCTCTTCG3'	5'TGGGTGTGGTTGATGAAGGTT3'	5'AGGCTTAGGCTTAGACCTAGG3'
	unc-43(js125)	5'ATGAACGCAAGCACCAAGT3'	5'ACAAGTATCCTGGAGTTCCAGC3'
	madd-4B(xj0739)	5'ACGTCTCCTTCTGCTTCTTCTTC3'	5'TGCTCCTTTTCTTGGTGGGG3'
	unc-43(k42r)	5'ATGAACGCAAGCACCAAGT3'	5'ACAAGTATCCTGGAGTTCCAGC3'
	unc-43(xj764[LoxP::unc-43p::unc-43::LoxP])_LOXPI	5'GGATGTTGAAACGGAGATGGAA3'	5'CCCAATGTCCTCCTATTATTTG3'
	unc-43(xj764[LoxP::unc-43p::unc-43::LoxP])_LOXPII	5'GTAGATCAGCACTATCTTCAGC3'	5'GGCGGTTTACCGGAATTTTGACA3'
	xj1455[GFP11*7::unc-43]	5'AAGTGGGCATCCGAGGAATG3'	5'TACCATATGGTCGCGTCCTCC3'	5'AGCTATGCGACCACAAGAAAG3'
	xj1544[unc-57::GFP11*7]	5'AGGAATAACACAAGCACCACCATC3'	5'CAGCATTGACATATTCGTGCA3'	5'ATGAGGAGCATGGCTTTGGAGTTG3'
	CRISPR information
	madd-4B(xj0739)
	madd-4B sgRNA1	5'GCTGATAAAATCAGGAGTAG3'
	madd-4B sgRNA2	5'CCAATGGTGCTGATAAAATC3'
	madd-4B sgRNA3	5'TACAAAGCACTGACACCCAA3'
	5‘GAGCACAATGCTCCCCCTACTCCTGATTTTATCAGCACCA3’ to 5‘GAGCACAATGCTCCCCCTACCTCCTGATTTTATCAGCACCA3’
	unc-43(k42r)
	unc-43 sgRNA1	5'GGCAGCAAACTCGAGGCCCG3'
	unc-43 sgRNA2	5'AAGTTTCTGAAAGTCACGAG3'
	repair template	GTTGTTCGTCGTTGTGTTCATAAAACGACGGGCCTCGAGTTTGCTGCCAGAATCATCAACACAAAGAAGCTATCAGCTCGTGACTTTCAGAAACTTGAG
	5'GTTGTTCGTCGTTGTGTTCATAAAACCACGGGCCTCGAGTTTGCTGCCAAAATCATCAACACAAAGAAGCTATCCGCTCGTGACTTTCAGAAACTTGAG3' to 5'GTTGTTCGTCGTTGTGTTCATAAAACGACGGGCCTCGAGTTTGCTGCCAgAATCATCAACACAAAGAAGCTATCAGCTCGTGACTTTCAGAAACTTGAG3'
	xj1024[tagRFP-T::unc-49]
	unc-49 sgRNA1	5'CGCACATCTGTGTCTACATG3'
	unc-49 sgRNA2	5'TCTACATGTGGTTGTGACAC3'
	upstream homologus arm primer F	5'TGTCTCGTCCACGACTGATGG3'
	upstream homologus arm primer R	5'TTGTGTCACAACAACATGTAGACACAGATGTGCGGAGAGG3'
	tagRFP-T insertion F	5'TACATGTTGTTGTGACACAAGAAGAGCTGATTAAGGAGAAC3'
	tagRFP-T insertion R	5'ATTAAAACTTACTCATCCTGAGAACCGGATCCAGAACCTTTG3'
	downstream homologus arm primer F	5'CAGGATGAGTAAGTTTTAATTTTTGTTGAGTGAAAGTTTAATG3'
	downstream homologus arm primer R	5'AAGCTTGAGCAATCAACTGGATCAG3'
	use overlap PCR to generate double-strand repair template and heat shock at 95 ℃ for 15min
	unc-43(xj764[LoxP::unc-43p::unc-43::LoxP])
	the first LoxP
	unc-43 sgRNA8	5'CACGTAATCCTTATGTTGGA3'
	unc-43 sgRNA9	5'ACGTAATCCTTATGTTGGAT3'
	repair template	aaACCAAAAAGCCTTTTGCAGACGTGGGCAGTGTCAGCTCAAATCCCATAACTTCGTATAgcatacatTATACGAAGTTATGAATTCATCCAACATAAGGATTACGTGAACAAAGCCTCCGCACATTGTACTaa
	the second LoxP
	unc-43 sgRNA3	5'CGGATAATGGACGAGATGGG3'
	unc-43 sgRNA4	5'GGATAATGGACGAGATGGGT3'
	repair template	TGCTTTATCTCCTAATTGATCTCTTTCCTATTTCCCCCCTCTTCCATAACTTCGTATAgcatacatTATACGAAGTTATGAATTCACAATCTCGTCCATTATCCGTCTTGCTCTCTGCCTCGCGCGAGTTATA
	xj1455[GFP11*7::unc-43]
	unc-43 sgRNA10	5'AGATAGTGCTGATCTACAGT3'
	upstream homologus arm primer F	5'AAGCCACATGAAAACGGGCTTG3'
	upstream homologus arm primer R	5'GGCTAATTGCTGAAGATAGTGCTG3'
	GFP11*7 insertion F	5'ACTATCTTCAGCAATTAGCCATGGGAGGAGGAGGATCTCG3'
	GFP11*7 insertion R	5'TGGTGCTTGCGTTCATCATAGATCCGCCTCCGGTGATACC3'
	downstream homologus arm primer F	5ATGATGAACGCAAGCACCAAG3'
	downstream homologus arm primer R	5'TCACGAGCGGATAGCTTCTTTGTG3'
	use overlap PCR to generate double-strand repair template and heat shock at 95 ℃ for 15min
	xj1544[unc-57::GFP11*7]
	unc-57 sgRNA3	5'ATTCCCTGTTACCTATGTAC3'
	upstream homologus arm primer F	5'TCGGATATGAGTCACAATTCTACG3'
	upstream homologus arm primer R	5'CCTTTAAGAGGCACTAGAACATGTACATAGG3'
	GFP11*7 insertion F	5'AAGTTCTAGTGCCTCTTAAAGGAGGAGGAGGATCTCGTG3'
	GFP11*7 insertion R	5'GAAATACATTTTTTTTTATCCGCCTCCGGTGATACCGGCAG3'
	downstream homologus arm primer F	5'GGATAAAAAAAAATGTATTTCTCCCTCCAAAACCCAGTC3'
	downstream homologus arm primer R	5'ATGCTAGGTATGGTAGTTGGAGTAG3'
	use overlap PCR to generate double-strand repair template and heat shock at 95 ℃ for 15min
	All of the primers were synthesized by Sangon Biotech
