# Supplementary material for: UNC-43/CaMKII-triggered anterograde signals recruit GABAARs to mediate inhibitory synaptic transmission and plasticity at C. elegans NMJs
Source: Nat Commun. 2023 Mar 15;14:1436. doi: 10.1038/s41467-023-37137-0 (PMC10015018; doi:10.1038/s41467-023-37137-0)
Supplement: Supplementary file 7 — Supplementary Data 4 [file 41467_2023_37137_MOESM7_ESM.xlsx]

## Sheet: Sheet1
	REAGENT OR RESOURCE	SOURCE	IDENTIFIER
	Chemicals
	2,3-Butanedione monoxime	Sigma	Cat#: B0753
	Aldicarb	APExBIO	Cat#: B4778
	All-trans-Retinal	Sigma	Cat#: R2500
	Fluospheres carboxylat	Life Science	Cat#: F8813
	IPTG dioxane-free	Thermo Fisher	Cat#: R0392
	Geneticin, G418 Sulfate	GOLDBIO	Cat#: G-418-1
	Polybead® Microspheres 0.10 μm	Polysciences	Cat#: 00876-15
	Primers	Sangon Biotech
	Critical Commercial Assays
	2xtaq MasterMix(Dye)	CWBIO	Cat#: CW0682M
	2xtaq MasterMix(with Dye)	APExBIO	Cat#: K1034
	Hieff CLoneTM Plus One Step Cloing Kit	Yeasen	Cat#: 10911ES62
	PrimeSTAR Max DNA Polymerase	Takara	Cat#: R045A
	PureLink® HiPure Plasmid Miniprep Kit	Invitrogen	Cat#: K210002
	QIAprep Spin Miniprep Kit	Qiagen	Cat#: 27106
	Sequencing	Biosune
	Software and Algorithms
	ImageJ v1.48	NIH	https://imagej.nih.gov/ij/download.html
	Igor pro 6.3	WaveMetrics	https://www.wavemetrics.com/products/igorpro/igorpro.htm
	GraphPad Prism 8	GraphPad	https://www.graphpad.com/scientific-software/prism/
	MetaMorph	Molecular Devices	https://www.moleculardevices.com/systems/metamorph-research-imaging/metamorph-microscopy-automation-and-image-analysis-software
