# Supplementary material for: UNC-43/CaMKII-triggered anterograde signals recruit GABAARs to mediate inhibitory synaptic transmission and plasticity at C. elegans NMJs
Source: Nat Commun. 2023 Mar 15;14:1436. doi: 10.1038/s41467-023-37137-0 (PMC10015018; doi:10.1038/s41467-023-37137-0)
Supplement: Supplementary file 9 — Source Data [file 41467_2023_37137_MOESM9_ESM.xlsx]

## Sheet: Figure 1c
Figure 1c
	WT	unc-43	M. rescue	C. rescue	G. rescue					WT	unc-43	M. rescue	C. rescue	G. rescue
	1.41987	0.587275	0.586554	0.993105	0.862471				Test for normal distribution
	0.973646	0.550137	0.589343	0.623789	0.685131				Kolmogorov-Smirnov test
	1.07575	0.653644	0.725429	0.652362	0.871501				KS distance	0.1165	0.1018	0.1208	0.1003	0.1473
	1.06859	0.698481	0.788656	0.6351	0.625906				P value	>0.1000	>0.1000	>0.1000	>0.1000	>0.1000
	1.21912	0.694812	0.828304	0.581894	0.678734				Passed normality test (alpha=0.05)?	Yes	Yes	Yes	Yes	Yes
	1.34119	0.771718	0.760492	0.651064	0.954394				P value summary	ns	ns	ns	ns	ns
	1.1947	0.605381	0.634215	0.773131	0.793262
	1.08017	0.642486	0.544061	0.513894	0.688117				Number of values	35	34	31	30	28
	1.32237	0.530403	0.524213	0.585293	0.979891
	1.38344	0.628998	0.822923	0.681227	0.679644
	0.708973	0.615712	0.704111	0.592576	0.606136				Bonferroni's multiple comparisons test	Mean Diff.	95.00% CI of diff.	Significant?	Summary	Adjusted P Value
	1.11291	0.616937	0.438009	0.700695	0.734355				WT vs. unc-43	0.348	0.2460 to 0.4500	Yes	****	<0.0001	A-B
	0.732191	0.762111	0.427996	0.423493	0.662476				WT vs. M. rescue	0.4096	0.3051 to 0.5141	Yes	****	<0.0001	A-C
	1.0823	0.617766	0.753556	0.366019	0.858966				WT vs. C. rescue	0.3821	0.2768 to 0.4875	Yes	****	<0.0001	A-D
	0.751383	0.442457	0.572268	0.525475	1.00006				WT vs. G. rescue	0.2241	0.1167 to 0.3315	Yes	****	<0.0001	A-E
	1.03432	0.465905	0.444343	0.606646	0.795703				unc-43 vs. M. rescue	0.06159	-0.04359 to 0.1668	No	ns	0.7866	B-C
	0.995272	0.80588	0.533842	0.522766	0.978877				unc-43 vs. C. rescue	0.03412	-0.07197 to 0.1402	No	ns	>0.9999	B-D
	1.15279	0.917793	0.438169	0.4623	0.656543				unc-43 vs. G. rescue	-0.1239	-0.2320 to -0.01579	Yes	*	0.0149	B-E
	1.1468	0.748269	0.469246	0.563866	1.04152											t	DF
	0.86426	1.00416	0.554456	0.822751	0.864903				Test details	Mean 1	Mean 2	Mean Diff.	SE of diff.	n1	n2	9.305	153
	0.967573	0.477391	0.536946	0.786509	0.775231				WT vs. unc-43	1	0.652	0.348	0.0374	35	34	10.69	153
	0.830346	0.59392	0.445114	0.775591	0.661305				WT vs. M. rescue	1	0.5904	0.4096	0.03831	35	31	9.888	153
	0.813672	0.540111	0.618174	0.617982	0.633529				WT vs. C. rescue	1	0.6179	0.3821	0.03865	35	30	5.691	153
	0.876559	0.451024	0.538105	0.816594	0.78111				WT vs. G. rescue	1	0.7759	0.2241	0.03938	35	28	1.597	153
	0.872514	0.775177	0.651951	0.667802	0.65011				unc-43 vs. M. rescue	0.652	0.5904	0.06159	0.03857	34	31	0.877	153
	0.668457	0.604295	0.757508	0.423601	0.765924				unc-43 vs. C. rescue	0.652	0.6179	0.03412	0.03891	34	30	3.125	153
	0.870172	0.540577	0.516968	0.549927	0.702604				unc-43 vs. G. rescue	0.652	0.7759	-0.1239	0.03964	34	28
	0.920907	0.7489	0.358958	0.581372	0.735969
	1.2563	0.669025	0.483709	0.487208
	0.698259	0.841807	0.455457	0.551991
	0.790133	0.774133	0.799195
	0.989268	0.578403
	0.659968	0.710082
	1.26049	0.502478
	0.865339

## Sheet: Figure 1d
Figure 1d
	WT	unc-43	unc-43(k42r)	unc-43(gf)				WT	unc-43	unc-43(k42r)	unc-43(gf)
	120.7	69.93	69.3	117.81			Test for normal distribution
	72	68.75	62.43	222.91			Kolmogorov-Smirnov test
	92.27	59.01	83.91	109.45			KS distance	0.08362	0.09947	0.08574	0.1679
	97.86	59.62	104.62	117.8			P value	>0.1000	>0.1000	>0.1000	0.019
	113.73	75.23	104.41	111.29			Passed normality test (alpha=0.05)?	Yes	Yes	Yes	No
	105.69	60.98	98.94	96.63			P value summary	ns	ns	ns	*
	93.79	74.35	77.78	120.42
	134.07	71.43	44.23	154.41			Number of values	67	42	34	33
	126.74	71.59	86.05	165.64
	100.15	52.89	64.84	79.79
	131.06	49.23	69.34	115.2			Dunn's multiple comparisons test	Mean rank diff.	Significant?	Summary	Adjusted P Value
	78.45	84.61	60.84	159.89			WT vs. unc-43	63.62	Yes	****	<0.0001	A-B
	122.58	67.65	91.16	81.2			WT vs. unc-43(k42r)	47.27	Yes	****	<0.0001	A-C
	95.24	54.53	79.09	240.46			WT vs. unc-43(gf)	-33.09	Yes	*	0.0136	A-D
	91.48	77.78	72.27	99.59			unc-43 vs. unc-43(k42r)	-16.35	No	ns	0.9854	B-C
	66.88	113.41	71.74	119.96			unc-43 vs. unc-43(gf)	-96.71	Yes	****	<0.0001	B-D
	83.7	34.95	91	166.16			unc-43(k42r) vs. unc-43(gf)	-80.36	Yes	****	<0.0001	C-D
	109.39	74.66	64.75	129.29
	130.47	86.9	89.99	133.5			Test details	Mean rank 1	Mean rank 2	Mean rank diff.	n1	n2
	116.77	107.23	48.56	138.9			WT vs. unc-43	106.6	42.99	63.62	67	42
	101.64	57.53	111.94	166.17			WT vs. unc-43(k42r)	106.6	59.34	47.27	67	34
	67.11	62.3	97.63	113.32			WT vs. unc-43(gf)	106.6	139.7	-33.09	67	33
	111.13	50.87	75.48	88.54			unc-43 vs. unc-43(k42r)	42.99	59.34	-16.35	42	34
	103.18	58.52	70.04	115.92			unc-43 vs. unc-43(gf)	42.99	139.7	-96.71	42	33
	102.2	66.84	64.91	134.55			unc-43(k42r) vs. unc-43(gf)	59.34	139.7	-80.36	34	33
	128.83	61.7	56.82	113.1
	83.83	60.69	51.76	87.56
	69.92	69.78	86.07	141.59
	105.55	85.88	63.91	138.26
	124.15	77.38	77.25	118.47
	90.24	69.8	66.05	96.73
	85.06	52.79	57.33	79.82
	71.83	74.27	43.41	194.77
	112.63	72.09	83.88
	95.42	45.32
	64.28	70.5
	112.96	48.05
	109.33	55.71
	80.8	65.63
	72.73	45.99
	119.28	49.7
	100.13	82.41
	70.2
	107.56
	93.38
	73.23
	47.6
	154.15
	118.52
	130.41
	119.42
	113.36
	62.52
	101.42
	153.61
	141.66
	63.71
	100.14
	112.51
	68.18
	76.04
	103.13
	112.9
	113.76
	70.15
	93.45
	103.8

## Sheet: Figure 2d
Figure 2d
	WT	unc-43	G.rescue				WT	unc-43	G.rescue
	0.86	0.721	0.7994			Test for normal distribution
	0.7688	0.4631	0.5236			Kolmogorov-Smirnov test
	0.8228	0.1913	0.7696			KS distance	0.1199	0.1136	0.2122
	0.7271	0.4261	0.8068			P value	>0.1000	>0.1000	0.0314
	0.7553	0.2324	0.7355			Passed normality test (alpha=0.05)?	Yes	Yes	No
	0.7502	0.658	0.671			P value summary	ns	ns	*
	0.7443	0.5316	0.6532
	0.7025	0.637	0.7741			Number of values	30	38	18
	0.7278	0.763	0.5604
	0.5833	0.7658	0.7591
	0.8291	0.5277	0.7359			Dunn's multiple comparisons test	Mean rank diff.	Significant?	Summary	Adjusted P Value
	0.7064	0.668	0.5958			WT vs. unc-43	39.35	Yes	****	<0.0001	A-B
	0.8301	0.1372	0.6476			WT vs. G.rescue	11.77	No	ns	0.3419	A-C
	0.7433	0.6259	0.5762			unc-43 vs. G.rescue	-27.58	Yes	***	0.0003	B-C
	0.8945	0.6656	0.8048
	0.8326	0.4244	0.7887			Test details	Mean rank 1	Mean rank 2	Mean rank diff.	n1	n2
	0.7752	0.6635	0.7348			WT vs. unc-43	63.35	24	39.35	30	38
	0.8819	0.2658	0.8438			WT vs. G.rescue	63.35	51.58	11.77	30	18
	0.6418	0.3991				unc-43 vs. G.rescue	24	51.58	-27.58	38	18
	0.7659	0.7198
	0.792	0.5933
	0.6634	0.2866
	0.8331	0.5467
	0.9166	0.4173
	0.7178	0.4821
	0.7742	0.3821
	0.8856	0.7651
	0.7156	0.6602
	0.8438	0.6579
	0.826	0.2692
		0.5472
		0.03339
		0.3418
		0.558
		0.558
		0.2464
		0.3256
		0.2643

## Sheet: Figure 3b
Figure 3b
	WT	unc-43	M. rescue	C. rescue	G. rescue				WT	unc-43	M. rescue	C. rescue	G. rescue
	37.8	17.6	4.6	3.3	43.7			Test for normal distribution
	43.1	1.6	4	2.8	25.3			Kolmogorov-Smirnov test
	44	3.5	11.3	6	18.8			KS distance	0.1014	0.2645	0.1736	0.2765	0.1717
	20.1	6.6	15.9	13.5	13.2			P value	>0.1000	0.0133	>0.1000	0.0723	>0.1000
	54.1	2.2	19.5	6	33.1			Passed normality test (alpha=0.05)?	Yes	No	Yes	Yes	Yes
	30	2.8	12.4	8.2	10			P value summary	ns	*	ns	ns	ns
	68.8	5.3	20.4	5.3	16.7
	62.9	3.4		4.7	21.2			Number of values	11	13	7	8	13
	34.7	4.6			17.5
	47.1	1.1			34.8
	19.1	5.4			34.7			Dunn's multiple comparisons test	Mean rank diff.	Significant?	Summary	Adjusted P Value
		13.3			11			WT vs. unc-43	31.28	Yes	****	<0.0001	A-B
		15.9			61.1			WT vs. M. rescue	20.9	Yes	*	0.0303	A-C
								WT vs. C. rescue	29.8	Yes	***	0.0002	A-D
								WT vs. G. rescue	9.315	No	ns	0.9344	A-E
								unc-43 vs. M. rescue	-10.37	No	ns	>0.9999	B-C
								unc-43 vs. C. rescue	-1.481	No	ns	>0.9999	B-D
								unc-43 vs. G. rescue	-21.96	Yes	**	0.0015	B-E
								Test details	Mean rank 1	Mean rank 2	Mean rank diff.	n1	n2
								WT vs. unc-43	44.05	12.77	31.28	11	13
								WT vs. M. rescue	44.05	23.14	20.9	11	7
								WT vs. C. rescue	44.05	14.25	29.8	11	8
								WT vs. G. rescue	44.05	34.73	9.315	11	13
								unc-43 vs. M. rescue	12.77	23.14	-10.37	13	7
								unc-43 vs. C. rescue	12.77	14.25	-1.481	13	8
								unc-43 vs. G. rescue	12.77	34.73	-21.96	13	13

## Sheet: Figure 3c
Figure 3c
	Bin Center	WT	unc-43	C. rescue	G. rescue	M. rescue
	4	0.000121788	0	0	0	0
	4.5	0.000365364	0	0	0	0
	5	0.00146145	0	0	0	0
	5.5	0.00414079	0	0	0	0
	6	0.008038	0	0	0	0
	6.5	0.0129095	0	0	0	0
	7	0.0218	0	0	0	0
	7.5	0.0328827	0.00239044	0	0.000562746	0
	8	0.0488369	0.00478088	0.00133869	0.000562746	0
	8.5	0.0668615	0.00478088	0.00133869	0.00131307	0.000757002
	9	0.0857386	0.00796813	0.00133869	0.00150066	0.000757002			Dunn's multiple comparisons test	Mean rank diff.	Significant?	Summary	Adjusted P Value
	9.5	0.103276	0.0119522	0.00401606	0.00150066	0.001514			WT vs. unc-43	-139.6	Yes	****	<0.0001	A-B
	10	0.12605	0.0501992	0.0495315	0.020634	0.0348221			WT vs. C. rescue	-114.4	Yes	****	<0.0001	A-C
	10.5	0.151626	0.124303	0.135207	0.0545864	0.0893263			WT vs. G. rescue	-50.24	No	ns	0.327	A-D
	11	0.177445	0.192032	0.208835	0.0907897	0.152157			WT vs. M. rescue	-113.3	Yes	****	<0.0001	A-E
	11.5	0.201681	0.247012	0.273092	0.123429	0.202877			unc-43 vs. M. rescue	26.34	No	ns	>0.9999	B-E
	12	0.225308	0.301195	0.345382	0.158882	0.252839			unc-43 vs. G. rescue	89.4	Yes	**	0.0028	B-D
	12.5	0.247838	0.349801	0.414993	0.193022	0.307343			unc-43 vs. C. rescue	25.24	No	ns	>0.9999	B-C
	13	0.270247	0.4	0.468541	0.223035	0.351249
	13.5	0.293143	0.438247	0.528782	0.253799	0.392884
	14	0.315918	0.482869	0.572959	0.286625	0.445874
	14.5	0.336987	0.512351	0.60241	0.318702	0.485995
	15	0.357813	0.54502	0.635877	0.346464	0.521575
	15.5	0.378517	0.577689	0.67336	0.37235	0.54807
	16	0.400926	0.607968	0.705489	0.398049	0.584406
	16.5	0.420899	0.631873	0.729585	0.423935	0.607873
	17	0.439898	0.655777	0.752343	0.447946	0.629069
	17.5	0.458288	0.676494	0.771084	0.472332	0.647994
	18	0.476312	0.701195	0.787149	0.493528	0.669947
	18.5	0.49458	0.715538	0.803213	0.513975	0.691143
	19	0.512118	0.733865	0.820616	0.533859	0.711582
	19.5	0.529899	0.753785	0.831325	0.55468	0.732778
	20	0.545122	0.779283	0.840696	0.574751	0.750946
	20.5	0.560955	0.789641	0.851406	0.592759	0.76003
	21	0.574473	0.803187	0.862115	0.608891	0.776684
	21.5	0.588114	0.815936	0.878179	0.622397	0.79031
	22	0.602972	0.827888	0.884873	0.641531	0.809992
	22.5	0.615516	0.836653	0.89826	0.658038	0.822104
	23	0.629278	0.847012	0.907631	0.674733	0.831188
	23.5	0.645354	0.855777	0.911647	0.691803	0.844815
	24	0.656193	0.864542	0.915663	0.706997	0.85617
	24.5	0.66691	0.87251	0.917001	0.71994	0.862226
	25	0.677262	0.881275	0.91834	0.734009	0.870553
	25.5	0.686518	0.885259	0.925033	0.746764	0.87888
	26	0.69821	0.889243	0.926372	0.759332	0.884179
	26.5	0.708562	0.899602	0.92905	0.773026	0.885693
	27	0.719157	0.902789	0.933066	0.784843	0.892506
	27.5	0.729387	0.906773	0.937082	0.794035	0.897048
	28	0.737913	0.911554	0.941098	0.804915	0.902347
	28.5	0.74522	0.917131	0.945114	0.812793	0.909917
	29	0.754232	0.919522	0.946452	0.823485	0.914459
	29.5	0.762757	0.922709	0.951807	0.831364	0.918244
	30	0.771648	0.92749	0.953146	0.839242	0.920515
	30.5	0.778833	0.929084	0.955823	0.848246	0.925057
	31	0.785532	0.933865	0.955823	0.854436	0.928085
	31.5	0.794179	0.936255	0.958501	0.861189	0.929599
	32	0.801729	0.936255	0.958501	0.870944	0.933384
	32.5	0.807453	0.941036	0.958501	0.876383	0.940954
	33	0.812812	0.941833	0.962517	0.881448	0.946253
	33.5	0.818536	0.946614	0.963855	0.887076	0.947767
	34	0.82426	0.949801	0.963855	0.893829	0.951552
	34.5	0.830837	0.952988	0.966533	0.899081	0.95458
	35	0.836439	0.956175	0.967871	0.903395	0.956851
	35.5	0.841919	0.958566	0.970549	0.908272	0.960636
	36	0.847765	0.960159	0.970549	0.911086	0.961393
	36.5	0.854342	0.961753	0.970549	0.914463	0.96215
	37	0.858726	0.964143	0.970549	0.918777	0.962907
	37.5	0.863963	0.96494	0.970549	0.921403	0.963664
	38	0.869931	0.968127	0.970549	0.924404	0.966692
	38.5	0.874437	0.970518	0.973226	0.928344	0.970477
	39	0.879308	0.970518	0.974565	0.93172	0.971234
	39.5	0.88284	0.971315	0.974565	0.934346	0.972748
	40	0.88625	0.972908	0.974565	0.937535	0.973505
	40.5	0.890269	0.973705	0.974565	0.939411	0.974262
	41	0.894532	0.974502	0.977242	0.941287	0.975019
	41.5	0.898185	0.976096	0.977242	0.943913	0.975776
	42	0.902083	0.976892	0.978581	0.945789	0.976533
	42.5	0.906467	0.978486	0.978581	0.948415	0.976533
	43	0.910121	0.98008	0.97992	0.950478	0.978047
	43.5	0.913165	0.98247	0.981258	0.952354	0.978047
	44	0.916332	0.98247	0.981258	0.954042	0.978804
	44.5	0.919133	0.984064	0.981258	0.955731	0.978804
	45	0.921569	0.984064	0.981258	0.957044	0.978804
	45.5	0.924857	0.984064	0.981258	0.958732	0.980318
	46	0.927049	0.984064	0.981258	0.960233	0.981832
	46.5	0.929241	0.984064	0.981258	0.961733	0.981832
	47	0.931555	0.984064	0.981258	0.962859	0.981832
	47.5	0.933991	0.984861	0.982597	0.963421	0.981832
	48	0.937157	0.984861	0.982597	0.964359	0.981832
	48.5	0.939593	0.984861	0.985274	0.966048	0.982589
	49	0.941542	0.984861	0.985274	0.967736	0.984103
	49.5	0.943247	0.985657	0.986613	0.969049	0.984103
	50	0.944952	0.986454	0.986613	0.970362	0.984103
	50.5	0.946413	0.986454	0.986613	0.97205	0.984103
	51	0.948606	0.986454	0.986613	0.972613	0.98486
	51.5	0.950432	0.986454	0.986613	0.973551	0.98486
	52	0.952016	0.986454	0.986613	0.974864	0.985617
	52.5	0.954451	0.986454	0.986613	0.976177	0.986374
	53	0.956644	0.986454	0.986613	0.976552	0.986374
	53.5	0.95774	0.987251	0.986613	0.977678	0.986374
	54	0.959932	0.988845	0.987952	0.97824	0.986374
	54.5	0.961637	0.988845	0.987952	0.978616	0.986374
	55	0.962855	0.988845	0.987952	0.979366	0.986374
	55.5	0.963707	0.989641	0.987952	0.979741	0.986374
	56	0.964925	0.989641	0.987952	0.980304	0.986374
	56.5	0.965778	0.989641	0.987952	0.981054	0.987888
	57	0.967239	0.989641	0.987952	0.981429	0.987888
	57.5	0.967848	0.989641	0.987952	0.981617	0.987888
	58	0.968457	0.989641	0.987952	0.981992	0.987888
	58.5	0.969431	0.989641	0.987952	0.982555	0.987888
	59	0.970893	0.989641	0.987952	0.982742	0.987888
	59.5	0.971502	0.989641	0.987952	0.983305	0.987888
	60	0.972598	0.989641	0.987952	0.983493	0.987888
	60.5	0.974181	0.990438	0.987952	0.984056	0.987888
	61	0.975155	0.990438	0.987952	0.984618	0.988645
	61.5	0.975521	0.990438	0.987952	0.984618	0.988645
	62	0.976373	0.991235	0.987952	0.985181	0.989402
	62.5	0.977104	0.991235	0.987952	0.985369	0.990159
	63	0.977713	0.991235	0.987952	0.985556	0.990159
	63.5	0.978078	0.991235	0.987952	0.986494	0.990159
	64	0.978687	0.991235	0.987952	0.986494	0.990916
	64.5	0.979418	0.991235	0.987952	0.986682	0.990916
	65	0.980027	0.991235	0.987952	0.987057	0.990916
	65.5	0.980879	0.991235	0.987952	0.987432	0.990916
	66	0.981732	0.991235	0.987952	0.987432	0.990916
	66.5	0.982097	0.991235	0.987952	0.987807	0.990916
	67	0.982584	0.991235	0.987952	0.987995	0.990916
	67.5	0.983071	0.991235	0.987952	0.988557	0.990916
	68	0.983559	0.991235	0.987952	0.988745	0.990916
	68.5	0.984289	0.991235	0.987952	0.98912	0.990916
	69	0.984533	0.991235	0.987952	0.98912	0.990916
	69.5	0.984777	0.991235	0.987952	0.98912	0.990916
	70	0.984898	0.992032	0.987952	0.98912	0.990916
	70.5	0.984898	0.992032	0.987952	0.989871	0.990916
	71	0.985751	0.992032	0.987952	0.989871	0.990916
	71.5	0.985994	0.992032	0.987952	0.989871	0.990916
	72	0.986238	0.992032	0.987952	0.989871	0.990916
	72.5	0.986482	0.992032	0.987952	0.989871	0.990916
	73	0.986969	0.992032	0.987952	0.990058	0.990916
	73.5	0.987212	0.992032	0.987952	0.990246	0.990916
	74	0.987699	0.992032	0.987952	0.990433	0.990916
	74.5	0.987943	0.992032	0.987952	0.990621	0.990916
	75	0.988065	0.992032	0.98929	0.990621	0.990916
	75.5	0.988308	0.992032	0.98929	0.990621	0.990916
	76	0.988796	0.992032	0.98929	0.990808	0.990916
	76.5	0.989404	0.992829	0.98929	0.990808	0.990916
	77	0.989526	0.992829	0.98929	0.990996	0.990916
	77.5	0.989892	0.992829	0.98929	0.990996	0.990916
	78	0.990257	0.992829	0.98929	0.991371	0.990916
	78.5	0.990379	0.992829	0.98929	0.991559	0.990916
	79	0.990501	0.992829	0.98929	0.991559	0.990916
	79.5	0.990866	0.992829	0.98929	0.992122	0.990916
	80	0.991109	0.992829	0.98929	0.992122	0.990916

## Sheet: Figure 3f
Figure 3f
	WT	unc-43	G. cKO	M. cKO				WT	unc-43	G. cKO	M. cKO
	37.8	17.6	7.5	39.1			Test for normal distribution
	43.1	1.6	12	27			Kolmogorov-Smirnov test
	44	3.5	38.2	48.8			KS distance	0.1014	0.2645	0.1889	0.2335
	20.1	6.6	19.2	27.9			P value	>0.1000	0.0133	>0.1000	>0.1000
	54.1	2.2	16.8	64.5			Passed normality test (alpha=0.05)?	Yes	No	Yes	Yes
	30	2.8	25.4	31.5			P value summary	ns	*	ns	ns
	68.8	5.3	4.4	24.3
	62.9	3.4	7.7				Number of values	11	13	10	7
	34.7	4.6	3.8
	47.1	1.1	9.3
	19.1	5.4					Dunn's multiple comparisons test	Mean rank diff.	Significant?	Summary	Adjusted P Value
		13.3					WT vs. unc-43	23.29	Yes	****	<0.0001	A-B
		15.9					WT vs. G. cKO	15.26	Yes	*	0.0177	A-C
							WT vs. M. cKO	1.506	No	ns	>0.9999	A-D
							unc-43 vs. M. cKO	-21.78	Yes	***	0.0005	B-D
							unc-43 vs. G. cKO	-8.023	No	ns	0.5566	B-C
							Test details	Mean rank 1	Mean rank 2	Mean rank diff.	n1	n2
							WT vs. unc-43	32.36	9.077	23.29	11	13
							WT vs. G. cKO	32.36	17.1	15.26	11	10
							WT vs. M. cKO	32.36	30.86	1.506	11	7
							unc-43 vs. M. cKO	9.077	30.86	-21.78	13	7
							unc-43 vs. G. cKO	9.077	17.1	-8.023	13	10

## Sheet: Figure 3g
Figure 3g
	Bin Center	WT	unc-43	M. cKO	G. cKO			Dunn's multiple comparisons test	Mean rank diff.	Significant?	Summary	Adjusted P Value
	4	0.0109987	0	0	0			WT vs. unc-43	-114.6	Yes	****	<0.0001	A-B
	4.5	0.032996	0	0	0.113852			WT vs. M. cKO	18.24	No	ns	>0.9999	A-C
	5	0.131984	0	0	0.189753			WT vs. G. cKO	-103.9	Yes	****	<0.0001	A-D
	5.5	0.373955	0	0	0.341556			unc-43 vs. G. cKO	10.65	No	ns	>0.9999	B-D
	6	0.736912	0	0	0.56926			unc-43 vs. M. cKO	132.8	Yes	****	<0.0001	B-C
	6.5	1.17686	0	0	0.986717
	7	2.00176	0	0	2.42884			Test details	Mean rank 1	Mean rank 2	Mean rank diff.	n1	n2
	7.5	3.01364	0.239044	0	4.59203			WT vs. unc-43	256.4	371	-114.6	153	153
	8	4.48746	0.478088	0.0398248	6.86907			WT vs. M. cKO	256.4	238.2	18.24	153	153
	8.5	6.15926	0.478088	0.0398248	9.82922			WT vs. G. cKO	256.4	360.4	-103.9	153	153
	9	7.86406	0.796813	0.0398248	12.4858			unc-43 vs. G. cKO	371	360.4	10.65	153	153
	9.5	9.45886	1.19522	0.0995619	15.4459			unc-43 vs. M. cKO	371	238.2	132.8	153	153
	10	11.5376	5.01992	1.29431	18.5958
	10.5	13.8693	12.4303	3.78335	22.0493
	11	16.3	19.2032	6.31223	25.9962
	11.5	18.5658	24.7012	9.21943	29.5256
	12	20.7655	30.1195	11.6288	32.5617
	12.5	22.8553	34.9801	13.9984	35.5598
	13	24.945	40	16.2087	39.0512
	13.5	27.0788	43.8247	18.6977	41.5939
	14	29.2455	48.2869	21.1071	43.9848
	14.5	31.2912	51.2351	23.1183	46.4896
	15	33.293	54.502	25.9857	48.9943
	15.5	35.2178	57.7689	28.3154	51.0057
	16	37.3955	60.7968	30.3664	53.9658
	16.5	39.3203	63.1873	32.0191	55.9013
	17	41.1461	65.5777	34.0502	57.9127
	17.5	42.8949	67.6494	36.3401	59.8861
	18	44.6326	70.1195	38.3712	61.8216
	18.5	46.3374	71.5538	40.2429	63.3776
	19	48.0092	73.3865	41.8558	65.351
	19.5	49.78	75.3785	43.5882	66.945
	20	51.3418	77.9283	45.221	68.5009
	20.5	52.8927	78.9641	47.1525	70.019
	21	54.2345	80.3187	48.8849	71.2713
	21.5	55.5433	81.5936	50.458	72.4099
	22	57.0282	82.7888	52.0311	73.8899
	22.5	58.26	83.6653	53.2656	74.8767
	23	59.6128	84.7012	54.8387	76.3947
	23.5	61.2297	85.5777	56.2326	77.9127
	24	62.2745	86.4542	57.8455	78.9753
	24.5	63.3084	87.251	58.9207	80.0759
	25	64.4193	88.1275	60.0159	81.0247
	25.5	65.3982	88.5259	61.0912	82.4668
	26	66.597	88.9243	62.266	83.3776
	26.5	67.6309	89.9602	63.5404	84.5161
	27	68.6868	90.2789	64.8347	85.1992
	27.5	69.6986	90.6773	65.8503	86.186
	28	70.5895	91.1554	66.7861	86.6793
	28.5	71.3924	91.7131	67.5229	87.4763
	29	72.2723	91.9522	68.5384	88.2353
	29.5	73.1522	92.2709	69.2553	88.6528
	30	74.0541	92.749	70.1912	89.2979
	30.5	74.835	92.9084	71.1669	89.9431
	31	75.4839	93.3865	71.8837	90.3985
	31.5	76.4188	93.6255	72.8793	91.0057
	32	77.2327	93.6255	73.7356	91.3093
	32.5	77.9147	94.1036	74.5321	91.7268
	33	78.4426	94.1833	75.3485	91.9924
	33.5	79.0695	94.6614	76.2843	92.2581
	34	79.6854	94.9801	76.9415	92.6755
	34.5	80.3564	95.2988	77.6782	92.8273
	35	80.9833	95.6175	78.2159	93.2068
	35.5	81.5222	95.8566	78.8132	93.4345
	36	82.1271	96.0159	79.5699	93.6622
	36.5	82.7981	96.1753	80.3266	93.7761
	37	83.26	96.4143	80.8244	93.9279
	37.5	83.8209	96.494	81.4417	94.4213
	38	84.4369	96.8127	82.0191	94.7628
	38.5	84.8878	97.0518	82.716	95.0285
	39	85.4267	97.0518	83.3732	95.2182
	39.5	85.8337	97.1315	83.9705	95.4839
	40	86.2297	97.2908	84.4086	95.5977
	40.5	86.6146	97.3705	84.767	95.7116
	41	87.0656	97.4502	85.1653	95.7875
	41.5	87.4725	97.6096	85.6631	96.0152
	42	87.9015	97.6892	86.2605	96.2049
	42.5	88.3854	97.8486	86.6388	96.4326
	43	88.7923	98.008	86.8777	96.5844
	43.5	89.1553	98.247	87.3158	96.6603
	44	89.5293	98.247	87.734	96.8501
	44.5	89.8482	98.4064	88.2915	97.0019
	45	90.1342	98.4064	88.63	97.0778
	45.5	90.4971	98.4064	89.0482	97.1917
	46	90.7721	98.4064	89.3469	97.4573
	46.5	91.0691	98.4064	89.6854	97.6091
	47	91.333	98.4064	89.9243	97.685
	47.5	91.608	98.4861	90.2031	97.9127
	48	91.916	98.4861	90.4819	97.9886
	48.5	92.1909	98.4861	90.7208	98.1025
	49	92.4659	98.4861	91.0593	98.1404
	49.5	92.6639	98.5657	91.4178	98.2163
	50	92.8509	98.6454	91.7164	98.3302
	50.5	93.0708	98.6454	91.9753	98.3681
	51	93.3788	98.6454	92.1147	98.5199
	51.5	93.5878	98.6454	92.3337	98.5579
	52	93.7747	98.6454	92.5329	98.6338
	52.5	94.0277	98.6454	92.7121	98.6717
	53	94.2697	98.6454	92.9908	98.7097
	53.5	94.3907	98.7251	93.1701	98.7856
	54	94.6656	98.8845	93.4488	98.7856
	54.5	94.8416	98.8845	93.6479	98.8235
	55	94.9736	98.8845	93.9267	98.8235
	55.5	95.0836	98.9641	94.086	98.8235
	56	95.2486	98.9641	94.2254	98.8994
	56.5	95.3256	98.9641	94.3449	98.9374
	57	95.5235	98.9641	94.4843	98.9753
	57.5	95.6225	98.9641	94.6834	99.0512
	58	95.7655	98.9641	94.783	99.0512
	58.5	95.9195	98.9641	95.002	99.0892
	59	96.0625	98.9641	95.0816	99.0892
	59.5	96.1505	98.9641	95.2609	99.0892
	60	96.2934	98.9641	95.3405	99.0892
	60.5	96.4584	99.0438	95.4202	99.0892
	61	96.5794	99.0438	95.4998	99.0892
	61.5	96.6674	99.0438	95.5795	99.0892
	62	96.7774	99.1235	95.7387	99.0892
	62.5	96.8654	99.1235	95.9379	99.0892
	63	96.9424	99.1235	96.1569	99.1271
	63.5	96.9864	99.1235	96.2565	99.1651
	64	97.0853	99.1235	96.3162	99.241
	64.5	97.1733	99.1235	96.3361	99.2789
	65	97.2613	99.1235	96.3759	99.3169
	65.5	97.3383	99.1235	96.4755	99.3169
	66	97.4373	99.1235	96.5751	99.3548
	66.5	97.4923	99.1235	96.6746	99.3548
	67	97.5913	99.1235	96.7941	99.3928
	67.5	97.6353	99.1235	96.8538	99.4307
	68	97.6903	99.1235	97.0131	99.4687
	68.5	97.7563	99.1235	97.1326	99.4687
	69	97.8113	99.1235	97.1724	99.4687
	69.5	97.8553	99.1235	97.272	99.5066
	70	97.8883	99.2032	97.3716	99.5446
	70.5	97.9322	99.2032	97.3915	99.5825
	71	98.0422	99.2032	97.4512	99.5825
	71.5	98.0752	99.2032	97.5707	99.5825
	72	98.0972	99.2032	97.6503	99.6205
	72.5	98.1412	99.2032	97.7499	99.6584
	73	98.1852	99.2032	97.7499	99.6584
	73.5	98.2072	99.2032	97.8495	99.6584
	74	98.2512	99.2032	97.8893	99.6584
	74.5	98.2842	99.2032	97.9092	99.6584
	75	98.3172	99.2032	98.0088	99.6584
	75.5	98.3392	99.2032	98.1083	99.6584
	76	98.3832	99.2032	98.1282	99.6964
	76.5	98.4602	99.2829	98.188	99.7343
	77	98.4822	99.2829	98.2079	99.7723
	77.5	98.5262	99.2829	98.2875	99.7723
	78	98.5702	99.2829	98.2875	99.7723
	78.5	98.5922	99.2829	98.3274	99.7723
	79	98.6142	99.2829	98.3274	99.7723
	79.5	98.6472	99.2829	98.3274	99.7723
	80	98.6912	99.2829	98.3871	99.7723

## Sheet: Figure 3i
Figure 3i
	WT	unc-43			WT	unc-43
	1.03	1.11		Test for normal distribution
	1.02	1.29		Kolmogorov-Smirnov test
	1.27	1.08		KS distance	0.1653	0.1827
	1.18	1.2		P value	>0.1000	>0.1000
	1.58	1.28		Passed normality test (alpha=0.05)?	Yes	Yes
	1.35	1		P value summary	ns	ns
	1.19
	1.15			Number of values	9	6
	1.39
				Unpaired t test with Welch's correction
				P value	0.3137
				P value summary	ns
				Significantly different (P < 0.05)?	No
				One- or two-tailed P value?	Two-tailed
				Welch-corrected t, df	t=1.048, df=13.00
				How big is the difference?
				Mean of column A	1.24
				Mean of column B	1.16
				Difference between means (B - A) ± SEM	-0.08000 ± 0.07634
				95% confidence interval	-0.2449 to 0.08491
				R squared (eta squared)	0.0779

## Sheet: Figure 4a
Figure 4a
	WT	unc-43	frm-3	unc-43; frm-3	nlg-1	unc-43; nlg-1				WT	unc-43	frm-3	unc-43; frm-3	nlg-1	unc-43; nlg-1
	89.25	60.46	34.21	31.39	68.02	42.79			Test for normal distribution
	136.82	73.52	32.88	28.61	43.13	48.43			Kolmogorov-Smirnov test
	111.6	87.56	38.45	35.24	53.32	48.96			KS distance	0.08746	0.1459	0.1049	0.09086	0.1059	0.1271
	106.97	79.46	43.3	29.34	43.24	57.68			P value	>0.1000	0.0317	>0.1000	>0.1000	>0.1000	>0.1000
	61.98	60.27	31.06	38.71	34.61	53.35			Passed normality test (alpha=0.05)?	Yes	No	Yes	Yes	Yes	Yes
	114.71	59.81	37.36	29.95	35.28	50.21			P value summary	ns	*	ns	ns	ns	ns
	136.18	93.56	44.57	42.97	55.25	56.17
	120.82	59.3	27.16	33.78	69.66	47.76			Number of values	37	40	37	40	33	33
	99.42	69.27	34.78	14.2	49.64	49.31
	102.27	100.09	28.42	32.33	63.69	35.63
	155.67	110.95	31.33	32.35	46.62	37.29			Two-stage linear step-up procedure of Benjamini, Krieger and Yekutieli	Mean rank diff.	Discovery?	q value	Individual P Value		Summary
	113.67	53.7	50.88	33.14	37.57	55.3			WT vs. unc-43	38.95	Yes	0.0022	0.0073	A-B	**
	108.45	125.16	41	31.89	65.06	47.71			WT vs. frm-3	137.5	Yes	<0.0001	<0.0001	A-C	****
	71.5	67.07	44.2	24.7	54.8	55.91			WT vs. unc-43; frm-3	161.4	Yes	<0.0001	<0.0001	A-D	****
	107.33	86.59	31.18	24.13	44.52	47.66			WT vs. nlg-1	93.65	Yes	<0.0001	<0.0001	A-E	****
	99.59	98.32	40.69	34.35	53.81	55.55			WT vs. unc-43; nlg-1	79.19	Yes	<0.0001	<0.0001	A-F	****
	94.49	70.87	37.28	50.58	40.91	60.38			unc-43 vs. unc-43; nlg-1	40.24	Yes	0.0022	0.0072	B-F	**
	118.32	64.35	53.13	40.45	43.94	39.18			unc-43 vs. unc-43; frm-3	122.4	Yes	<0.0001	<0.0001	B-D	****
	102.89	71.9	32.44	35.31	53.08	48.86			frm-3 vs. unc-43; frm-3	23.87	Yes	0.0263	0.1001	C-D	*
	120.58	50.08	47.43	29.26	42.67	59.58			nlg-1 vs. unc-43; nlg-1	-14.47	No	0.083	0.3558	E-F	ns
	67.15	72.47	28.46	34.25	58.35	56.5
	85.92	45.64	35.43	27.54	35.42	43.5			Test details	Mean rank 1	Mean rank 2	Mean rank diff.	n1	n2
	114.53	53.45	21.01	26.02	56.51	51.35			WT vs. unc-43	196	157	38.95	37	40
	112.34	66.68	33.32	35.16	54.14	55.62			WT vs. frm-3	196	58.47	137.5	37	37
	104.31	56.43	41.42	23.07	34.57	60.51			WT vs. unc-43; frm-3	196	34.6	161.4	37	40
	87.6	45.94	38.09	19.43	29	63.15			WT vs. nlg-1	196	102.3	93.65	37	33
	83.33	88.48	45.9	42.71	39.69	47.3			WT vs. unc-43; nlg-1	196	116.8	79.19	37	33
	74.18	45.41	43.84	27.05	49.74	38.98			unc-43 vs. unc-43; nlg-1	157	116.8	40.24	40	33
	134.52	51.14	20.11	22.23	34.4	45.81			unc-43 vs. unc-43; frm-3	157	34.6	122.4	40	40
	88.58	65.97	34.51	29.58	41.2	41.1			frm-3 vs. unc-43; frm-3	58.47	34.6	23.87	37	40
	87.75	86.42	31.19	20.27	39.62	39.32			nlg-1 vs. unc-43; nlg-1	102.3	116.8	-14.47	33	33
	91.8	38.8	31.5	15.47	33.22	51
	59.12	47.45	36.56	28.2	45.69	57.52
	72.01	70.97	34.08	23.08
	72.56	59.4	33.17	25.31
	119.31	65.24	27.91	33.42
	72.49	66.36	33.22	27.05
		73.92		24.52
		43.12		35.76
		68.75		21.29

## Sheet: Figure 4b
Figure 4b
	wt	unc-43(gf)	frm-3	unc-43(gf); frm-3	nlg-1	unc-43(gf); nlg-1				wt	unc-43(gf)	frm-3	unc-43(gf); frm-3	nlg-1	unc-43(gf); nlg-1
	0.698178	2.31675	0.466927	0.619121	0.723897	1.13921			Test for normal distribution
	1.23189	1.60702	0.371708	0.655817	0.778471	0.356122			Kolmogorov-Smirnov test
	1.08367	1.67206	0.314256	0.592182	0.433398	0.742316			KS distance	0.1083	0.07437	0.1086	0.1162	0.1273	0.1317
	1.14846	1.69736	0.331988	0.521791	0.526574	0.777308			P value	>0.1000	>0.1000	>0.1000	>0.1000	0.0846	>0.1000
	1.10253	1.59895	0.550408	0.722994	0.66715	0.680003			Passed normality test (alpha=0.05)?	Yes	Yes	Yes	Yes	Yes	Yes
	0.965378	1.38234	0.405205	0.838635	0.700199	0.604322			P value summary	ns	ns	ns	ns	ns	ns
	0.72687	1.78232	0.430338	0.635088	0.513674	0.32667
	1.0504	1.70766	0.369382	0.749235	0.290681	0.680221			Number of values	34	34	32	23	42	33
	0.890455	1.38858	0.263511	0.699661	0.551352	0.615861
	1.1364	1.88847	0.402232	0.559142	0.467278	0.57716
	0.899439	1.37841	0.384968	0.946636	0.650053	0.640857			Two-stage linear step-up procedure of Benjamini, Krieger and Yekutieli	Mean Diff.	Discovery?	q value	Individual P Value
	0.844876	1.93261	0.452073	0.5645	0.413877	0.6569			wt vs. unc-43(gf)	-0.5507	Yes	<0.0001	<0.0001	A-B
	1.14837	2.04114	0.408718	0.853823	0.562576	0.619635			wt vs. frm-3	0.6025	Yes	<0.0001	<0.0001	A-C
	0.79406	1.84104	0.276641	0.567919	0.773337	1.03415			wt vs. unc-43(gf); frm-3	0.2994	Yes	<0.0001	<0.0001	A-D
	0.798132	2.03862	0.466607	0.704419	0.490633	0.554867			wt vs. nlg-1	0.3781	Yes	<0.0001	<0.0001	A-E
	1.24907	1.33788	0.418056	0.773151	0.657841	0.944932			wt vs. unc-43(gf); nlg-1	0.3281	Yes	<0.0001	<0.0001	A-F
	1.26181	1.34166	0.348483	0.832474	0.418812	0.444136			unc-43(gf) vs. frm-3	1.153	Yes	<0.0001	<0.0001	B-C
	0.730911	1.58011	0.380255	0.920362	0.656029	0.773335			unc-43(gf) vs. unc-43(gf); frm-3	0.85	Yes	<0.0001	<0.0001	B-D
	1.03568	2.16953	0.394976	0.79131	0.747937	0.715169			unc-43(gf) vs. nlg-1	0.9288	Yes	<0.0001	<0.0001	B-E
	1.243	1.28707	0.40048	0.580462	0.414677	0.67876			unc-43(gf) vs. unc-43(gf); nlg-1	0.8787	Yes	<0.0001	<0.0001	B-F
	0.574833	1.52422	0.479074	0.683191	0.542289	0.591083			frm-3 vs. unc-43(gf); frm-3	-0.3031	Yes	<0.0001	<0.0001	C-D
	1.28625	0.661042	0.317342	0.732034	0.648196	0.67449			frm-3 vs. nlg-1	-0.2244	Yes	<0.0001	<0.0001	C-E
	0.914019	2.1614	0.33336	0.570626	0.603406	0.59761			frm-3 vs. unc-43(gf); nlg-1	-0.2744	Yes	<0.0001	<0.0001	C-F
	0.92531	1.69072	0.34926		0.541622	0.458518			unc-43(gf); frm-3 vs. nlg-1	0.07875	Yes	0.0414	0.1707	D-E
	1.17318	1.07544	0.428286		0.462716	0.610505			unc-43(gf); frm-3 vs. unc-43(gf); nlg-1	0.02869	No	0.1329	0.6329	D-F
	0.887623	0.936839	0.543803		0.679416	0.622124			nlg-1 vs. unc-43(gf); nlg-1	-0.05006	No	0.0745	0.3309	E-F
	0.765526	1.00794	0.282402		0.703858	0.849283
	1.06436	1.07683	0.29277		0.690653	0.688098			Test details	Mean 1	Mean 2	Mean Diff.	SE of diff.	n1	n2	t	DF
	1.44979	1.03586	0.683783		0.618655	0.495941			wt vs. unc-43(gf)	1	1.551	-0.5507	0.05355	34	34	10.28	192
	0.832927	1.2446	0.386374		0.555986	0.417081			wt vs. frm-3	1	0.3975	0.6025	0.05438	34	32	11.08	192
	1.37615	1.3312	0.290883		0.449244	0.926304			wt vs. unc-43(gf); frm-3	1	0.7006	0.2994	0.05961	34	23	5.022	192
	0.827865	1.55156	0.495532		0.551688	0.752173			wt vs. nlg-1	1	0.6219	0.3781	0.05093	34	42	7.424	192
	0.909294	1.72368			0.669447	0.928891			wt vs. unc-43(gf); nlg-1	1	0.6719	0.3281	0.05395	34	33	6.081	192
	0.973302	1.71226			0.473745				unc-43(gf) vs. frm-3	1.551	0.3975	1.153	0.05438	34	32	21.21	192
					0.535339				unc-43(gf) vs. unc-43(gf); frm-3	1.551	0.7006	0.85	0.05961	34	23	14.26	192
					0.564557				unc-43(gf) vs. nlg-1	1.551	0.6219	0.9288	0.05093	34	42	18.24	192
					0.469301				unc-43(gf) vs. unc-43(gf); nlg-1	1.551	0.6719	0.8787	0.05395	34	33	16.29	192
					1.12377				frm-3 vs. unc-43(gf); frm-3	0.3975	0.7006	-0.3031	0.06035	32	23	5.023	192
					1.04928				frm-3 vs. nlg-1	0.3975	0.6219	-0.2244	0.0518	32	42	4.331	192
					0.86606				frm-3 vs. unc-43(gf); nlg-1	0.3975	0.6719	-0.2744	0.05477	32	33	5.01	192
					0.92797				unc-43(gf); frm-3 vs. nlg-1	0.7006	0.6219	0.07875	0.05727	23	42	1.375	192
					0.95332				unc-43(gf); frm-3 vs. unc-43(gf); nlg-1	0.7006	0.6719	0.02869	0.05997	23	33	0.4785	192
									nlg-1 vs. unc-43(gf); nlg-1	0.6219	0.6719	-0.05006	0.05136	42	33	0.9747	192

[truncated: 35 more sheets: Figure 4c, Figure 4d, Figure 5a, Figure 5b, Figure 5c, Figure 6b, Figure 6c, Figure 7c, Figure 7d, Figure 7e, Figure 8c, Figure 8e, Figure 8g, Figure 8h, Figure 9a, Figure 9c, Figure 9d, Sup. Fig. 1, Sup. Fig. 2b, Sup. Fig. 2d …]
